# Supplementary material for: Estimating city-level travel patterns using street imagery: A case study of using Google Street View in Britain
Source: PLoS One. 2018 May 2;13(5):e0196521. doi: 10.1371/journal.pone.0196521 (PMC5931639; doi:10.1371/journal.pone.0196521)
Supplement: S2 File — This file contains tabulation of city-level census-reported commute mode shares, APS-reported past-month walking and cycling variables and GSV counts of road users and monthly distribution of images. (CSV) [file pone.0196521.s002.csv]

	PUA	Country	POP 2011	Census Walk	Census Cycle	Census MC	Census Bus	Census PT Walk	Census Car	GSV Cycle	GSV Cycle SD	GSV P Cycle	GSV P Cycle SD	GSV Walk	GSV Walk SD	GSV Car	GSV Car SD	GSV Bus	GSV Bus SD	GSV MC	GSV MC SD	APS Prev All Cycle	APS Days All Cycle	APS Duration All Cycle	APS Prev Utly Cycle	APS Days Utly Cycle	APS Duration Utly Cycle	APS Prev All Walk	APS Days All Walk	APS Duration All Walk	APS Prev Utly Walk	APS Days Utly Walk	APS Duration Utly Walk	Autumn	Spring	Summer	Winter	GSV Jan	GSV Feb	GSV Mar	GSV Apr	GSV May	GSV Jun	GSV Jul	GSV Aug	GSV Sep	GSV Oct	GSV Nov	GSV Dec
1	Birkenhead	England	319837	0.0872	0.0177	0.0099	0.0774	0.2465	0.7172	11	3.25	6	2.451	278	15.335	1521	19.073	17	4.039	9	2.964	0.147	0.2772	0.4184	0.0459	0.0934	0.1189	0.8437	3.6715	4.2047	0.5591	2.0373	2.6571	0.1	0	0.9	0	0	0	0	0	0	0	0.743	0.157	0.1	0	0	0
2	Birmingham	England	2422818	0.0928	0.0166	0.0062	0.1398	0.2832	0.6897	13	3.568	4	1.995	275	15.503	1602	17.619	38	6.209	10	3.157	0.0978	0.1805	0.2412	0.0431	0.0928	0.1403	0.8298	3.2702	3.9318	0.5864	1.9725	2.7021	0.213	0.336	0.451	0	0	0	0.087	0.132	0.117	0.145	0.146	0.16	0.113	0.095	0.005	0
3	Blackburn	England	147657	0.1342	0.0106	0.0057	0.0583	0.2302	0.7486	3	1.75	2	1.406	138	11.321	1371	20.695	20	4.387	10	3.177	0.0809	0.1541	0.2257	0.017	0.0472	0.0726	0.8314	3.4233	4.018	0.5467	1.9407	2.5473	0.36	0.334	0.306	0	0	0	0.187	0	0.147	0.306	0	0	0.047	0.021	0.292	0
4	Blackpool	England	218178	0.1404	0.0335	0.0092	0.076	0.2363	0.7145	17	4.176	10	3.133	276	15.502	1563	18.352	19	4.412	14	3.734	0.1391	0.3296	0.3511	0.0578	0.1696	0.1541	0.8195	3.4583	4.5382	0.5174	1.8114	2.9065	0.334	0.583	0.082	0.001	0	0	0.033	0.073	0.477	0.074	0.008	0	0.078	0.165	0.091	0.001
5	Bournemouth	England	466742	0.1075	0.0484	0.0138	0.0652	0.1933	0.7389	17	4.102	3	1.751	174	12.544	1231	21.81	26	5.062	12	3.477	0.1785	0.3977	0.387	0.0829	0.2288	0.1756	0.8575	3.5323	4.0183	0.5112	1.6625	2.1436	0.083	0.465	0.402	0	0	0	0.091	0.269	0.105	0.393	0.002	0.007	0.083	0	0	0
6	Brighton	England	334286	0.1984	0.0519	0.0093	0.1356	0.4476	0.4852	44	6.521	87	9.351	371	17.51	1604	17.658	54	7.082	42	6.429	0.1635	0.4047	0.461	0.0769	0.1915	0.1608	0.8844	4.1252	4.358	0.6412	2.5445	2.784	0.103	0.192	0.705	0	0	0	0	0.024	0.168	0.292	0.246	0.167	0.102	0.001	0	0
7	Bristol	England	691491	0.1552	0.0666	0.0133	0.0838	0.2602	0.6556	3	1.725	2	1.396	155	11.956	1480	19.334	16	3.94	12	3.521	0.2029	0.5161	0.5257	0.1092	0.3246	0.2739	0.8861	3.7668	4.3863	0.626	2.2802	2.9599	0.261	0.44	0.297	0.002	0	0.002	0.105	0.109	0.226	0.189	0.07	0.038	0.095	0.156	0.01	0
8	Cambridge	England	122725	0.1632	0.3255	0.0092	0.0717	0.2929	0.3679	94	9.494	132	11.081	281	15.514	1412	20.121	44	6.493	19	4.301	0.5344	2.1114	1.5891	0.4751	1.7952	1.2917	0.9076	3.6183	3.4941	0.735	2.4641	2.4261	0.63	0.087	0.283	0	0	0	0	0.073	0.014	0	0	0.283	0.63	0	0	0
9	Chatham	England	264885	0.0997	0.0122	0.0118	0.0498	0.2494	0.7223	9	3.05	8	2.827	180	12.885	1554	18.463	24	4.898	14	3.762	0.0907	0.1907	0.1972	0.0348	0.0937	0.0755	0.8362	3.3976	4.0329	0.5374	1.8684	2.5662	0	0.68	0.32	0	0	0	0	0	0.68	0	0.32	0	0	0	0	0
10	Crawley	England	107053	0.0886	0.0267	0.0066	0.1143	0.2932	0.6694	6	2.472	4	1.986	163	12.248	1577	18.363	21	4.576	10	3.156	0.1371	0.3687	0.3134	0.062	0.234	0.176	0.8463	3.504	4.2933	0.5998	2.0423	2.7816	0.723	0	0.277	0	0	0	0	0	0	0	0	0.277	0.723	0	0	0
11	Hull	England	256123	0.1207	0.085	0.0125	0.1361	0.2739	0.621	32	5.608	14	3.769	239	14.624	1488	19.576	18	4.249	10	3.106	0.1952	0.5401	0.514	0.1333	0.3802	0.2735	0.8588	3.6229	4.1941	0.6161	2.2744	2.9317	0.482	0	0.518	0	0	0	0	0	0	0	0	0.518	0.476	0.006	0	0
12	Ipswich	England	133729	0.1725	0.0495	0.0117	0.0818	0.2842	0.6504	28	5.314	9	2.974	234	14.393	1476	19.582	22	4.65	22	4.657	0.182	0.4557	0.3592	0.1186	0.3156	0.1924	0.8775	3.3267	3.5658	0.6165	2.0324	2.3819	0.003	0.001	0.996	0	0	0	0	0	0.001	0.064	0.803	0.129	0.003	0	0	0
13	Leeds	England	750683	0.1233	0.0192	0.0053	0.1523	0.3215	0.6502	5	2.199	1	0.999	192	13.252	1369	20.644	42	6.317	4	2.013	0.1174	0.2446	0.303	0.0407	0.1094	0.0838	0.8587	3.6657	4.4919	0.6077	2.1129	2.7933	0.341	0.003	0.656	0	0	0	0	0	0.003	0.128	0.246	0.282	0.183	0.142	0.016	0
14	Leicester	England	479738	0.1396	0.0362	0.0061	0.1165	0.2734	0.6794	11	3.343	10	3.172	224	14.112	1535	18.962	35	5.824	8	2.77	0.1173	0.2654	0.2323	0.057	0.155	0.1113	0.8374	3.3872	3.7105	0.586	2.0283	2.4036	0.942	0	0.058	0	0	0	0	0	0	0	0	0.058	0.646	0.296	0	0
15	Liverpool	England	611559	0.1218	0.0203	0.0043	0.1848	0.3815	0.5876	11	3.282	8	2.833	263	15.194	1568	18.292	42	6.34	8	2.828	0.1169	0.2447	0.2613	0.0529	0.1341	0.1356	0.8246	3.591	3.9175	0.5917	2.3513	2.7626	0.839	0.016	0.145	0	0	0	0	0.006	0.01	0.007	0.051	0.087	0.309	0.378	0.152	0
16	Manchester	England	2367264	0.1101	0.0232	0.0057	0.1224	0.2855	0.6806	9	3.002	8	2.848	199	13.182	1390	20.624	17	4.143	5	2.228	0.1151	0.2363	0.2824	0.046	0.1126	0.1074	0.8413	3.4926	3.9653	0.563	2.0065	2.5169	0.421	0.228	0.351	0	0	0	0	0.059	0.169	0.088	0.185	0.078	0.22	0.193	0.008	0
17	Mansfield	England	224073	0.0974	0.0185	0.0087	0.0597	0.185	0.7833	6	2.44	4	2.007	158	12.083	1391	20.744	12	3.507	4	1.98	0.1117	0.22	0.2904	0.0329	0.0957	0.107	0.8413	3.3996	5.0439	0.538	1.7825	3.2284	0.435	0.306	0.259	0	0	0	0.034	0.093	0.179	0.057	0.079	0.123	0.005	0.009	0.421	0
18	Middlesbrough	England	465356	0.1042	0.0214	0.0047	0.0717	0.2033	0.759	15	3.871	5	2.204	211	13.624	1441	20.302	11	3.295	1	0.986	0.1455	0.3009	0.2918	0.0569	0.1441	0.1013	0.8426	3.5117	4.0951	0.5262	1.76	2.3189	0.55	0.17	0.279	0.001	0.001	0	0.041	0.118	0.011	0.137	0.007	0.135	0.349	0.127	0.074	0
19	Newcastle	England	828811	0.1098	0.0267	0.0044	0.1401	0.3513	0.6067	16	3.921	3	1.702	216	13.702	1299	21.389	36	5.94	2	1.424	0.1229	0.271	0.32	0.0433	0.1135	0.106	0.8535	3.7483	4.3041	0.5855	2.1683	2.7217	0.207	0.072	0.721	0	0	0	0	0.004	0.068	0.231	0.204	0.286	0.171	0	0.036	0
20	Norwich	England	256898	0.1567	0.0698	0.0134	0.0733	0.2466	0.6632	21	4.543	5	2.264	172	12.504	1259	22.227	17	4.128	15	3.907	0.2175	0.5091	0.3716	0.1475	0.3541	0.2297	0.8686	3.7096	4.7212	0.5966	2.1553	3.2058	0.037	0.292	0.671	0	0	0	0.048	0.033	0.211	0.594	0.034	0.043	0.03	0.007	0	0
21	Nottingham	England	639638	0.1242	0.0356	0.0086	0.1539	0.3073	0.6437	15	3.851	0	0	189	13.055	1398	20.583	30	5.372	11	3.326	0.1331	0.2897	0.2915	0.0576	0.1436	0.1149	0.857	3.4825	4.199	0.5985	2.0136	2.7152	0.233	0.185	0.582	0	0	0	0.047	0.05	0.088	0.085	0.207	0.29	0.098	0.096	0.039	0
22	Oxford	England	150245	0.1877	0.1906	0.0076	0.1779	0.3989	0.3974	76	8.588	127	11.113	347	16.896	1488	19.535	74	8.421	17	4.149	0.3733	1.2873	0.7916	0.3102	1.0847	0.6222	0.8816	3.7338	3.9582	0.6665	2.5037	2.8092	0.009	0.657	0.334	0	0	0	0	0.045	0.612	0.142	0.192	0	0.009	0	0	0
23	Preston	England	356826	0.1035	0.024	0.008	0.0722	0.1989	0.765	4	2.016	6	2.442	184	12.81	1465	20.197	14	3.752	12	3.485	0.1454	0.2699	0.363	0.0441	0.1024	0.108	0.869	3.6706	4.243	0.5347	1.8347	2.1421	0.335	0.551	0.113	0.001	0	0	0.236	0.056	0.259	0.098	0.006	0.009	0.069	0.214	0.052	0.001
24	Reading	England	310282	0.1223	0.0362	0.0067	0.0785	0.2967	0.656	12	3.439	12	3.412	190	13.077	1342	21.224	23	4.744	11	3.396	0.1619	0.3392	0.3263	0.0785	0.2055	0.1635	0.8829	3.5794	3.5056	0.6071	2.0317	2.0889	0.076	0.843	0.074	0.007	0	0.007	0.071	0.155	0.617	0.034	0.027	0.013	0.061	0.008	0.007	0
25	Sheffield	England	809472	0.114	0.0158	0.0061	0.132	0.293	0.6805	7	2.642	4	1.968	200	13.295	1430	20.42	32	5.617	4	1.994	0.1198	0.2466	0.3173	0.0402	0.103	0.0999	0.8551	3.625	4.3825	0.5881	2.1486	2.8203	0.283	0.312	0.405	0	0	0	0.155	0.063	0.094	0.07	0.219	0.116	0.152	0.081	0.05	0
26	Slough	England	140713	0.099	0.0251	0.0069	0.0787	0.2686	0.6941	19	4.306	3	1.728	192	13.058	1620	17.657	17	4.194	7	2.646	0.1042	0.2685	0.2071	0.0536	0.1839	0.1317	0.8426	3.326	3.5922	0.6311	2.1563	2.5811	0.02	0.023	0.957	0	0	0	0	0	0.023	0.948	0	0.009	0.02	0	0	0
27	Stoke	England	372597	0.1002	0.0146	0.0082	0.0722	0.1927	0.7804	15	3.904	1	1.005	155	11.822	1362	20.523	19	4.36	8	2.835	0.093	0.1655	0.1888	0.0221	0.0536	0.0366	0.7966	3.336	4.4097	0.4757	1.6754	2.5612	0.279	0.288	0.433	0	0	0	0	0.265	0.023	0.085	0.123	0.225	0.11	0.133	0.036	0
28	Swindon	England	209709	0.1033	0.0456	0.0116	0.091	0.2134	0.7253	17	4.068	9	3.003	163	12.183	1373	20.45	18	4.23	14	3.674	0.1402	0.3406	0.3557	0.0567	0.1424	0.1495	0.8259	3.5112	4.6607	0.5181	1.8709	2.953	0.154	0.004	0.842	0	0	0	0	0	0.004	0.282	0.29	0.27	0.087	0.067	0	0
29	York	England	197783	0.1952	0.1242	0.0106	0.0787	0.3061	0.5545	34	5.803	12	3.478	169	12.266	1367	20.81	29	5.309	12	3.423	0.2828	0.8319	0.6826	0.1962	0.6208	0.4688	0.8545	3.7907	3.9288	0.6174	2.2781	2.495	0.004	0.944	0.052	0	0	0	0	0.268	0.676	0.023	0.013	0.016	0.003	0.001	0	0
30	Edinburgh	Scotland	477940	0.1822	0.0479	0.0049	0.2859	0.4942	0.445	20	4.388	15	3.892	244	14.741	1430	20.069	54	7.296	15	3.897	NA	NA	NA	NA	NA	NA	NA	NA	NA	NA	NA	NA	0.34	0.018	0.642	0	0	0	0	0.014	0.004	0.029	0.239	0.374	0.019	0.272	0.049	0
31	Glasgow	Scotland	963570	0.1027	0.0145	0.0022	0.1579	0.3671	0.6081	5	2.244	5	2.222	146	11.69	1400	20.648	27	5.102	6	2.406	NA	NA	NA	NA	NA	NA	NA	NA	NA	NA	NA	NA	0.265	0.41	0.325	0	0	0	0	0.135	0.275	0.225	0.032	0.068	0.205	0.06	0	0
32	Cardiff	Wales	345442	0.1602	0.0392	0.0044	0.108	0.3093	0.642	17	4.133	8	2.852	196	13.18	1569	18.255	16	3.985	5	2.261	NA	NA	NA	NA	NA	NA	NA	NA	NA	NA	NA	NA	0	0.233	0.767	0	0	0	0	0.002	0.231	0.531	0.235	0.001	0	0	0	0
33	Swansea	Wales	378571	0.0973	0.015	0.0071	0.0518	0.1683	0.8039	5	2.279	5	2.23	181	12.907	1414	20.665	25	5.005	12	3.455	NA	NA	NA	NA	NA	NA	NA	NA	NA	NA	NA	NA	0.002	0.933	0.065	0	0	0	0.388	0.052	0.493	0.054	0.01	0.001	0.002	0	0	0
34	Wrexham	Wales	135070	0.088	0.0139	0.0068	0.0577	0.1621	0.8126	3	1.726	2	1.4	146	11.688	1111	22.58	16	3.974	1	1.006	NA	NA	NA	NA	NA	NA	NA	NA	NA	NA	NA	NA	0.068	0.692	0.24	0	0	0	0.585	0.007	0.1	0.054	0.013	0.173	0.043	0.025	0	0
[truncated: 5 more columns]
